# Supplementary material for: Genetic Variation and Spatial Genetic Structure of Eleocharis ussuriensis Zinserl. in South Korea: Implications for Ecological Monitoring and Resource Management
Source: Genes (Basel). 2026 Apr 26;17(5):513. doi: 10.3390/genes17050513 (PMC13205643; doi:10.3390/genes17050513)
Supplement: Supplementary file 1 [file genes-17-00513-s001.zip]

Archive with 1 entries (1 files):
- genes-4240607-supplementary.pdf
